# Supplementary material for: Dual LSD1 and HDAC6 Inhibition Induces Doxorubicin Sensitivity in Acute Myeloid Leukemia Cells
Source: Cancers (Basel). 2022 Dec 6;14(23):6014. doi: 10.3390/cancers14236014 (PMC9737972; doi:10.3390/cancers14236014)
Supplement: Supplementary file 1 [file cancers-14-06014-s001.zip]

Archive with 1 entries (1 files):
- cancers-1813561-supplementary.pdf
